# Supplementary material for: Using Machine Learning and Molecular Docking to Leverage Urease Inhibition Data for Virtual Screening
Source: Int J Mol Sci. 2023 May 3;24(9):8180. doi: 10.3390/ijms24098180 (PMC10179503; doi:10.3390/ijms24098180)
Supplement: Supplementary file 1 [file ijms-24-08180-s001.zip]

Archive with 1 entries (1 files):
- ijms-2363564-supplementary.pdf
